# Supplementary material for: Absence of genetic selection in a pathogenic Escherichia coli strain exposed to the manure-amended soil environment
Source: PLoS One. 2018 Dec 7;13(12):e0208346. doi: 10.1371/journal.pone.0208346 (PMC6286177; doi:10.1371/journal.pone.0208346)
Supplement: S1 Dataset — Downloaded on September 14, 2018 from the National Resources Conservation Service, Soil Climate Analysis Network (SCAN), for the Geneva, NY station. (CSV) [file pone.0208346.s010.csv]

Original data downloaded from https://www.wcc.nrcs.usda.gov/scan/
Station: Geneva #1 (2011)
New York SCAN Site - 725 ft
Soil tempearture (degF and degC) observed at a depth of 8 in, between April 1 and October 31, 2009-2017.
Date	Soil Temperature Observed -8in (degF) Mean of Hourly Values	Soil Temperature Observed -8in (degC) Mean of Hourly Values
4/1/09	43	6
4/2/09	45	7
4/3/09	48	9
4/4/09	44	7
4/5/09	44	7
4/6/09	45	7
4/7/09	41	5
4/8/09	39	4
4/9/09	41	5
4/10/09	43	6
4/11/09	44	7
4/12/09	42	6
4/13/09	42	6
4/14/09	44	7
4/15/09	46	8
4/16/09	47	8
4/17/09	47	8
4/18/09	49	9
4/19/09	50	10
4/20/09	48	9
4/21/09	48	9
4/22/09	48	9
4/23/09	46	8
4/24/09	47	8
4/25/09	53	12
4/26/09	57	14
4/27/09	57	14
4/28/09	58	14
4/29/09	54	12
4/30/09	53	12
5/1/09	55	13
5/2/09	54	12
5/3/09	54	12
5/4/09	54	12
5/5/09	53	12
5/6/09	54	12
5/7/09	55	13
5/8/09	56	13
5/9/09	58	14
5/10/09	54	12
5/11/09	52	11
5/12/09	53	12
5/13/09	53	12
5/14/09	55	13
5/15/09	55	13
5/16/09	57	14
5/17/09	55	13
5/18/09	53	12
5/19/09	53	12
5/20/09	56	13
5/21/09	58	14
5/22/09	59	15
5/23/09	59	15
5/24/09	60	16
5/25/09	59	15
5/26/09	57	14
5/27/09	57	14
5/28/09	60	16
5/29/09	61	16
5/30/09	60	16
5/31/09	58	14
6/1/09	56	13
6/2/09	57	14
6/3/09	57	14
6/4/09	57	14
6/5/09	57	14
6/6/09	59	15
6/7/09	59	15
6/8/09	59	15
6/9/09	61	16
6/10/09	61	16
6/11/09	62	17
6/12/09	63	17
6/13/09	63	17
6/14/09	62	17
6/15/09	63	17
6/16/09	63	17
6/17/09	63	17
6/18/09	62	17
6/19/09	62	17
6/20/09	62	17
6/21/09	62	17
6/22/09	64	18
6/23/09	64	18
6/24/09	65	18
6/25/09	66	19
6/26/09	66	19
6/27/09	66	19
6/28/09	66	19
6/29/09	66	19
6/30/09	65	18
7/1/09	65	18
7/2/09	65	18
7/3/09	65	18
7/4/09	64	18
7/5/09	64	18
7/6/09	65	18
7/7/09	65	18
7/8/09	64	18
7/9/09	64	18
7/10/09	66	19
7/11/09	66	19
7/12/09	65	18
7/13/09	64	18
7/14/09	63	17
7/15/09	64	18
7/16/09	66	19
7/17/09	66	19
7/18/09	65	18
7/19/09	64	18
7/20/09	65	18
7/21/09	65	18
7/22/09	66	19
7/23/09	68	20
7/24/09	68	20
7/25/09	68	20
7/26/09	69	21
7/27/09	68	20
7/28/09	68	20
7/29/09	69	21
7/30/09	69	21
7/31/09	69	21
8/1/09	68	20
8/2/09	69	21
8/3/09	68	20
8/4/09	69	21
8/5/09	69	21
8/6/09	67	19
8/7/09	66	19
8/8/09	65	18
8/9/09	67	19
8/10/09	69	21
8/11/09	70	21
8/12/09	70	21
8/13/09	70	21
8/14/09	70	21
8/15/09	71	22
8/16/09	72	22
8/17/09	73	23
8/18/09	73	23
8/19/09	72	22
8/20/09	71	22
8/21/09	72	22
8/22/09	72	22
8/23/09	71	22
8/24/09	69	21
8/25/09	69	21
8/26/09	68	20
8/27/09	66	19
8/28/09	65	18
8/29/09	66	19
8/30/09	65	18
8/31/09	63	17
9/1/09	62	17
9/2/09	63	17
9/3/09	63	17
9/4/09	64	18
9/5/09	64	18
9/6/09	64	18
9/7/09	64	18
9/8/09	65	18
9/9/09	65	18
9/10/09	64	18
9/11/09	63	17
9/12/09	63	17
9/13/09	63	17
9/14/09	63	17
9/15/09	64	18
9/16/09	62	17
9/17/09	62	17
9/18/09	62	17
9/19/09	60	16
9/20/09	59	15
9/21/09	60	16
9/22/09	63	17
9/23/09	65	18
9/24/09	65	18
9/25/09	62	17
9/26/09	59	15
9/27/09	59	15
9/28/09	59	15
9/29/09	58	14
9/30/09	55	13
10/1/09	53	12
10/2/09	53	12
10/3/09	55	13
10/4/09	56	13
10/5/09	55	13
10/6/09	55	13
10/7/09	55	13
10/8/09	54	12
10/9/09	55	13
10/10/09	54	12
10/11/09	52	11
10/12/09	50	10
10/13/09	50	10
10/14/09	49	9
10/15/09	46	8
10/16/09	46	8
10/17/09	46	8
10/18/09	47	8
10/19/09	46	8
10/20/09	48	9
10/21/09	51	11
10/22/09	52	11
10/23/09	50	10
10/24/09	52	11
10/25/09	51	11
10/26/09	50	10
10/27/09	50	10
10/28/09	51	11
10/29/09	52	11
10/30/09	52	11
10/31/09	53	12
4/1/10	46	8
4/2/10	50	10
4/3/10	53	12
4/4/10	53	12
4/5/10	52	11
4/6/10	52	11
4/7/10	53	12
4/8/10	55	13
4/9/10	51	11
4/10/10	49	9
4/11/10	51	11
4/12/10	51	11
4/13/10	51	11
4/14/10	50	10
4/15/10	51	11
4/16/10	53	12
4/17/10	51	11
4/18/10	48	9
4/19/10	49	9
4/20/10	51	11
4/21/10	52	11
4/22/10	51	11
4/23/10	50	10
4/24/10	50	10
4/25/10	51	11
4/26/10	51	11
4/27/10	49	9
4/28/10	48	9
4/29/10	49	9
4/30/10	52	11
5/1/10	56	13
5/2/10	58	14
5/3/10	60	16
5/4/10	58	14
5/5/10	58	14
5/6/10	58	14
5/7/10	55	13
5/8/10	54	12
5/9/10	50	10
5/10/10	49	9
5/11/10	49	9
5/12/10	48	9
5/13/10	48	9
5/14/10	52	11
5/15/10	54	12
5/16/10	55	13
5/17/10	55	13
5/18/10	55	13
5/19/10	55	13
5/20/10	58	14
5/21/10	60	16
5/22/10	61	16
5/23/10	62	17
5/24/10	64	18
5/25/10	64	18
5/26/10	66	19
5/27/10	66	19
5/28/10	66	19
5/29/10	65	18
5/30/10	65	18
5/31/10	66	19
6/1/10	66	19
6/2/10	66	19
6/3/10	66	19
6/4/10	66	19
6/5/10	67	19
6/6/10	64	18
6/7/10	62	17
6/8/10	61	16
6/9/10	59	15
6/10/10	59	15
6/11/10	60	16
6/12/10	63	17
6/13/10	64	18
6/14/10	64	18
6/15/10	64	18
6/16/10	64	18
6/17/10	63	17
6/18/10	64	18
6/19/10	66	19
6/20/10	67	19
6/21/10	67	19
6/22/10	67	19
6/23/10	68	20
6/24/10	69	21
6/25/10	68	20
6/26/10	67	19
6/27/10	67	19
6/28/10	69	21
6/29/10	68	20
6/30/10	65	18
7/1/10	64	18
7/2/10	64	18
7/3/10	65	18
7/4/10	67	19
7/5/10	68	20
7/6/10	70	21
7/7/10	72	22
7/8/10	73	23
7/9/10	73	23
7/10/10	72	22
7/11/10	71	22
7/12/10	71	22
7/13/10	71	22
7/14/10	71	22
7/15/10	71	22
7/16/10	72	22
7/17/10	72	22
7/18/10	72	22
7/19/10	71	22
7/20/10	71	22
7/21/10	71	22
7/22/10	70	21
7/23/10	70	21
7/24/10	72	22
7/25/10	72	22
7/26/10	70	21
7/27/10	71	22
7/28/10	71	22
7/29/10	71	22
7/30/10	69	21
7/31/10	68	20
8/1/10	69	21
8/2/10	70	21
8/3/10	71	22
8/4/10	72	22
8/5/10	73	23
8/6/10	71	22
8/7/10	69	21
8/8/10	68	20
8/9/10	70	21
8/10/10	71	22
8/11/10	72	22
8/12/10	71	22
8/13/10	71	22
8/14/10	71	22
8/15/10	70	21
8/16/10	71	22
8/17/10	70	21
8/18/10	70	21
8/19/10	70	21
8/20/10	71	22
8/21/10	69	21
8/22/10	69	21
8/23/10	67	19
8/24/10	67	19
8/25/10	68	20
8/26/10	67	19
8/27/10	66	19
8/28/10	67	19
8/29/10	68	20
8/30/10	69	21
8/31/10	72	22
9/1/10	72	22
9/2/10	72	22
9/3/10	73	23
9/4/10	71	22
9/5/10	67	19
9/6/10	65	18
9/7/10	67	19
9/8/10	68	20
9/9/10	65	18
9/10/10	64	18
9/11/10	65	18
9/12/10	65	18
9/13/10	64	18
9/14/10	63	17
9/15/10	62	17
9/16/10	60	16
9/17/10	60	16
9/18/10	60	16
9/19/10	62	17
9/20/10	61	16
9/21/10	61	16
9/22/10	63	17
9/23/10	64	18
9/24/10	67	19
9/25/10	67	19
9/26/10	64	18
9/27/10	62	17
9/28/10	63	17
9/29/10	64	18
9/30/10	62	17
10/1/10	61	16
10/2/10	59	15
10/3/10	58	14
10/4/10	57	14
10/5/10	56	13
10/6/10	57	14
10/7/10	58	14
10/8/10	57	14
10/9/10	57	14
10/10/10	56	13
10/11/10	57	14
10/12/10	56	13
10/13/10	54	12
10/14/10	54	12
10/15/10	52	11
10/16/10	52	11
10/17/10	52	11
10/18/10	52	11
10/19/10	51	11
10/20/10	51	11
10/21/10	51	11
10/22/10	49	9
10/23/10	50	10
10/24/10	52	11
10/25/10	54	12
10/26/10	55	13
10/27/10	56	13
10/28/10	54	12
10/29/10	51	11
10/30/10	49	9
10/31/10	49	9
4/1/11	39	4
4/2/11	39	4
4/3/11	40	4
4/4/11	42	6
4/5/11	43	6
4/6/11	40	4
4/7/11	42	6
4/8/11	42	6
4/9/11	43	6
4/10/11	45	7
4/11/11	48	9
4/12/11	49	9
4/13/11	48	9
4/14/11	47	8
4/15/11	46	8
4/16/11	46	8
4/17/11	45	7
4/18/11	43	6
4/19/11	43	6
4/20/11	44	7
4/21/11	45	7
4/22/11	43	6
4/23/11	45	7
4/24/11	48	9
4/25/11	48	9
4/26/11	51	11
4/27/11	55	13
4/28/11	57	14
4/29/11	54	12
4/30/11	52	11
5/1/11	53	12
5/2/11	53	12
5/3/11	52	11
5/4/11	50	10
5/5/11	50	10
5/6/11	51	11
5/7/11	53	12
5/8/11	54	12
5/9/11	54	12
5/10/11	54	12
5/11/11	55	13
5/12/11	56	13
5/13/11	59	15
5/14/11	60	16
5/15/11	58	14
5/16/11	55	13
5/17/11	54	12
5/18/11	55	13
5/19/11	58	14
5/20/11	59	15
5/21/11	61	16
5/22/11	61	16
5/23/11	61	16
5/24/11	62	17
5/25/11	62	17
5/26/11	63	17
5/27/11	63	17
5/28/11	62	17
5/29/11	64	18
5/30/11	65	18
5/31/11	66	19
6/1/11	68	20
6/2/11	65	18
6/3/11	62	17
6/4/11	62	17
6/5/11	62	17
6/6/11	63	17
6/7/11	64	18
6/8/11	66	19
6/9/11	68	20
6/10/11	66	19
6/11/11	65	18
6/12/11	65	18
6/13/11	64	18
6/14/11	62	17
6/15/11	62	17
6/16/11	63	17
6/17/11	64	18
6/18/11	65	18
6/19/11	65	18
6/20/11	64	18
6/21/11	65	18
6/22/11	66	19
6/23/11	67	19
6/24/11	68	20
6/25/11	67	19
6/26/11	66	19
6/27/11	66	19
6/28/11	67	19
6/29/11	66	19
6/30/11	66	19
7/1/11	66	19
7/2/11	67	19
7/3/11	69	21
7/4/11	70	21
7/5/11	70	21
7/6/11	70	21
7/7/11	70	21
7/8/11	70	21
7/9/11	70	21
7/10/11	70	21
7/11/11	72	22
7/12/11	73	23
7/13/11	73	23
7/14/11	72	22
7/15/11	71	22
7/16/11	72	22
7/17/11	73	23
7/18/11	74	23
7/19/11	74	23
7/20/11	74	23
7/21/11	76	24
7/22/11	78	26
7/23/11	78	26
7/24/11	77	25
7/25/11	75	24
7/26/11	74	23
7/27/11	72	22
7/28/11	72	22
7/29/11	72	22
7/30/11	72	22
7/31/11	72	22
8/1/11	73	23
8/2/11	74	23
8/3/11	73	23
8/4/11	72	22
8/5/11	72	22
8/6/11	72	22
8/7/11	72	22
8/8/11	73	23
8/9/11	71	22
8/10/11	71	22
8/11/11	70	21
8/12/11	69	21
8/13/11	70	21
8/14/11	70	21
8/15/11	70	21
8/16/11	70	21
8/17/11	70	21
8/18/11	71	22
8/19/11	71	22
8/20/11	71	22
8/21/11	71	22
8/22/11	69	21
8/23/11	68	20
8/24/11	68	20
8/25/11	68	20
8/26/11	69	21
8/27/11	68	20
8/28/11	68	20
8/29/11	66	19
8/30/11	66	19
8/31/11	66	19
9/1/11	67	19
9/2/11	68	20
9/3/11	70	21
9/4/11	70	21
9/5/11	69	21
9/6/11	67	19
9/7/11	65	18
9/8/11	65	18
9/9/11	66	19
9/10/11	65	18
9/11/11	64	18
9/12/11	64	18
9/13/11	65	18
9/14/11	65	18
9/15/11	64	18
9/16/11	61	16
9/17/11	60	16
9/18/11	59	15
9/19/11	59	15
9/20/11	60	16
9/21/11	61	16
9/22/11	62	17
9/23/11	62	17
9/24/11	63	17
9/25/11	63	17
9/26/11	63	17
9/27/11	64	18
9/28/11	64	18
9/29/11	64	18
9/30/11	63	17
10/1/11	61	16
10/2/11	57	14
10/3/11	57	14
10/4/11	58	14
10/5/11	58	14
10/6/11	56	13
10/7/11	56	13
10/8/11	57	14
10/9/11	58	14
10/10/11	58	14
10/11/11	59	15
10/12/11	60	16
10/13/11	59	15
10/14/11	60	16
10/15/11	58	14
10/16/11	56	13
10/17/11	55	13
10/18/11	55	13
10/19/11	55	13
10/20/11	56	13
10/21/11	55	13
10/22/11	54	12
10/23/11	54	12
10/24/11	53	12
10/25/11	53	12
10/26/11	53	12
10/27/11	52	11
10/28/11	50	10
10/29/11	48	9
10/30/11	48	9
10/31/11	48	9
4/1/12	45	7
4/2/12	45	7
4/3/12	45	7
4/4/12	46	8
4/5/12	46	8
4/6/12	45	7
4/7/12	45	7
4/8/12	46	8
4/9/12	46	8
4/10/12	46	8
4/11/12	46	8
4/12/12	46	8
4/13/12	46	8
4/14/12	47	8
4/15/12	48	9
4/16/12	51	11
4/17/12	52	11
4/18/12	50	10
4/19/12	49	9
4/20/12	51	11
4/21/12	51	11
4/22/12	49	9
4/23/12	47	8
4/24/12	45	7
4/25/12	45	7
4/26/12	46	8
4/27/12	45	7
4/28/12	45	7
4/29/12	46	8
4/30/12	46	8
5/1/12	47	8
5/2/12	49	9
5/3/12	52	11
5/4/12	54	12
5/5/12	55	13
5/6/12	54	12
5/7/12	54	12
5/8/12	54	12
5/9/12	54	12
5/10/12	54	12
5/11/12	53	12
5/12/12	55	13
5/13/12	56	13
5/14/12	57	14
5/15/12	58	14
5/16/12	58	14
5/17/12	57	14
5/18/12	56	13
5/19/12	57	14
5/20/12	58	14
5/21/12	60	16
5/22/12	61	16
5/23/12	61	16
5/24/12	61	16
5/25/12	62	17
5/26/12	63	17
5/27/12	63	17
5/28/12	63	17
5/29/12	64	18
5/30/12	64	18
5/31/12	63	17
6/1/12	61	16
6/2/12	60	16
6/3/12	60	16
6/4/12	59	15
6/5/12	59	15
6/6/12	59	15
6/7/12	60	16
6/8/12	62	17
6/9/12	62	17
6/10/12	64	18
6/11/12	66	19
6/12/12	67	19
6/13/12	66	19
6/14/12	65	18
6/15/12	66	19
6/16/12	67	19
6/17/12	68	20
6/18/12	69	21
6/19/12	69	21
6/20/12	71	22
6/21/12	72	22
6/22/12	72	22
6/23/12	71	22
6/24/12	70	21
6/25/12	70	21
6/26/12	69	21
6/27/12	69	21
6/28/12	69	21
6/29/12	71	22
6/30/12	72	22
7/1/12	72	22
7/2/12	72	22
7/3/12	72	22
7/4/12	73	23
7/5/12	74	23
7/6/12	74	23
7/7/12	73	23
7/8/12	73	23
7/9/12	73	23
7/10/12	72	22
7/11/12	72	22
7/12/12	72	22
7/13/12	73	23
7/14/12	74	23
7/15/12	75	24
7/16/12	74	23
7/17/12	76	24
7/18/12	76	24
7/19/12	74	23
7/20/12	72	22
7/21/12	71	22
7/22/12	72	22
7/23/12	74	23
7/24/12	75	24
7/25/12	73	23
7/26/12	73	23
7/27/12	73	23
7/28/12	72	22
7/29/12	73	23
7/30/12	73	23
7/31/12	74	23
8/1/12	73	23
8/2/12	74	23
8/3/12	74	23
8/4/12	75	24
8/5/12	76	24
8/6/12	75	24
8/7/12	73	23
8/8/12	73	23
8/9/12	73	23
8/10/12	73	23
8/11/12	73	23
8/12/12	72	22
8/13/12	72	22
8/14/12	72	22
8/15/12	72	22
8/16/12	71	22
8/17/12	71	22
8/18/12	70	21
8/19/12	69	21
8/20/12	69	21
8/21/12	68	20
8/22/12	68	20
8/23/12	69	21
8/24/12	70	21
8/25/12	71	22
8/26/12	71	22
8/27/12	71	22
8/28/12	71	22
8/29/12	70	21
8/30/12	69	21
8/31/12	69	21
9/1/12	71	22
9/2/12	70	21
9/3/12	70	21
9/4/12	70	21
9/5/12	71	22
9/6/12	71	22
9/7/12	71	22
9/8/12	71	22
9/9/12	68	20
9/10/12	66	19
9/11/12	65	18
9/12/12	65	18
9/13/12	67	19
9/14/12	67	19
9/15/12	66	19
9/16/12	65	18
9/17/12	65	18
9/18/12	65	18
9/19/12	64	18
9/20/12	62	17
9/21/12	63	17
9/22/12	63	17
9/23/12	62	17
9/24/12	60	16
9/25/12	60	16
9/26/12	61	16
9/27/12	61	16
9/28/12	60	16
9/29/12	59	15
9/30/12	58	14
10/1/12	58	14
10/2/12	59	15
10/3/12	61	16
10/4/12	62	17
10/5/12	62	17
10/6/12	62	17
10/7/12	59	15
10/8/12	57	14
10/9/12	56	13
10/10/12	56	13
10/11/12	55	13
10/12/12	54	12
10/13/12	52	11
10/14/12	53	12
10/15/12	55	13
10/16/12	55	13
10/17/12	54	12
10/18/12	54	12
10/19/12	55	13
10/20/12	55	13
10/21/12	54	12
10/22/12	54	12
10/23/12	54	12
10/24/12	54	12
10/25/12	56	13
10/26/12	57	14
10/27/12	57	14
10/28/12	56	13
10/29/12	54	12
10/30/12	54	12
10/31/12	52	11
4/1/13	41	5
4/2/13	39	4
4/3/13	38	3
4/4/13	38	3
4/5/13	40	4
4/6/13	40	4
4/7/13	42	6
4/8/13	43	6
4/9/13	46	8
4/10/13	47	8
4/11/13	45	7
4/12/13	43	6
4/13/13	43	6
4/14/13	43	6
4/15/13	44	7
4/16/13	46	8
4/17/13	47	8
4/18/13	48	9
4/19/13	50	10
4/20/13	49	9
4/21/13	46	8
4/22/13	47	8
4/23/13	48	9
4/24/13	49	9
4/25/13	49	9
4/26/13	49	9
4/27/13	50	10
4/28/13	51	11
4/29/13	51	11
4/30/13	52	11
5/1/13	54	12
5/2/13	55	13
5/3/13	56	13
5/4/13	56	13
5/5/13	56	13
5/6/13	57	14
5/7/13	57	14
5/8/13	58	14
5/9/13	58	14
5/10/13	58	14
5/11/13	58	14
5/12/13	57	14
5/13/13	55	13
5/14/13	54	12
5/15/13	54	12
5/16/13	56	13
5/17/13	57	14
5/18/13	56	13
5/19/13	58	14
5/20/13	59	15
5/21/13	62	17
5/22/13	63	17
5/23/13	64	18
5/24/13	62	17
5/25/13	59	15
5/26/13	59	15
5/27/13	59	15
5/28/13	59	15
5/29/13	60	16
5/30/13	62	17
5/31/13	65	18
6/1/13	66	19
6/2/13	66	19
6/3/13	65	18
6/4/13	64	18
6/5/13	63	17
6/6/13	62	17
6/7/13	60	16
6/8/13	61	16
6/9/13	61	16
6/10/13	62	17
6/11/13	62	17
6/12/13	63	17
6/13/13	63	17
6/14/13	62	17
6/15/13	63	17
6/16/13	63	17
6/17/13	64	18
6/18/13	64	18
6/19/13	63	17
6/20/13	63	17
6/21/13	64	18
6/22/13	65	18
6/23/13	67	19
6/24/13	68	20
6/25/13	69	21
6/26/13	69	21
6/27/13	69	21
6/28/13	68	20
6/29/13	67	19
6/30/13	67	19
7/1/13	67	19
7/2/13	66	19
7/3/13	68	20
7/4/13	69	21
7/5/13	70	21
7/6/13	71	22
7/7/13	71	22
7/8/13	72	22
7/9/13	71	22
7/10/13	71	22
7/11/13	71	22
7/12/13	70	21
7/13/13	70	21
7/14/13	70	21
7/15/13	72	22
7/16/13	72	22
7/17/13	73	23
7/18/13	74	23
7/19/13	74	23
7/20/13	73	23
7/21/13	72	22
7/22/13	71	22
7/23/13	71	22
7/24/13	71	22
7/25/13	69	21
7/26/13	69	21
7/27/13	69	21
7/28/13	69	21
7/29/13	68	20
7/30/13	68	20
7/31/13	68	20
8/1/13	68	20
8/2/13	68	20
8/3/13	68	20
8/4/13	68	20
8/5/13	67	19
8/6/13	67	19
8/7/13	67	19
8/8/13	68	20
8/9/13	69	21
8/10/13	69	21
8/11/13	67	19
8/12/13	68	20
8/13/13	67	19
8/14/13	66	19
8/15/13	65	18
8/16/13	65	18
8/17/13	66	19
8/18/13	66	19
8/19/13	67	19
8/20/13	67	19
8/21/13	68	20
8/22/13	68	20
8/23/13	68	20
8/24/13	67	19
8/25/13	66	19
8/26/13	67	19
8/27/13	68	20
8/28/13	69	21
8/29/13	69	21
8/30/13	69	21
8/31/13	70	21
9/1/13	70	21
9/2/13	70	21
9/3/13	69	21
9/4/13	67	19
9/5/13	67	19
9/6/13	65	18
9/7/13	64	18
9/8/13	64	18
9/9/13	63	17
9/10/13	65	18
9/11/13	67	19
9/12/13	68	20
9/13/13	66	19
9/14/13	63	17
9/15/13	62	17
9/16/13	62	17
9/17/13	60	16
9/18/13	60	16
9/19/13	60	16
9/20/13	61	16
9/21/13	62	17
9/22/13	61	16
9/23/13	60	16
9/24/13	59	15
9/25/13	58	14
9/26/13	58	14
9/27/13	59	15
9/28/13	59	15
9/29/13	59	15
9/30/13	59	15
10/1/13	60	16
10/2/13	61	16
10/3/13	61	16
10/4/13	61	16
10/5/13	61	16
10/6/13	61	16
10/7/13	62	17
10/8/13	60	16
10/9/13	59	15
10/10/13	58	14
10/11/13	58	14
10/12/13	58	14
10/13/13	58	14
10/14/13	59	15
10/15/13	58	14
10/16/13	58	14
10/17/13	58	14
10/18/13	58	14
10/19/13	57	14
10/20/13	56	13
10/21/13	55	13
10/22/13	55	13
10/23/13	54	12
10/24/13	52	11
10/25/13	52	11
10/26/13	51	11
10/27/13	51	11
10/28/13	51	11
10/29/13	49	9
10/30/13	49	9
10/31/13	50	10
4/1/14	34	1
4/2/14	36	2
4/3/14	38	3
4/4/14	38	3
4/5/14	38	3
4/6/14	38	3
4/7/14	39	4
4/8/14	39	4
4/9/14	40	4
4/10/14	41	5
4/11/14	43	6
4/12/14	44	7
4/13/14	46	8
4/14/14	48	9
4/15/14	48	9
4/16/14	45	7
4/17/14	43	6
4/18/14	44	7
4/19/14	45	7
4/20/14	45	7
4/21/14	47	8
4/22/14	48	9
4/23/14	47	8
4/24/14	46	8
4/25/14	46	8
4/26/14	46	8
4/27/14	46	8
4/28/14	46	8
4/29/14	47	8
4/30/14	46	8
5/1/14	47	8
5/2/14	48	9
5/3/14	48	9
5/4/14	48	9
5/5/14	48	9
5/6/14	50	10
5/7/14	50	10
5/8/14	51	11
5/9/14	54	12
5/10/14	55	13
5/11/14	55	13
5/12/14	56	13
5/13/14	57	14
5/14/14	60	16
5/15/14	60	16
5/16/14	59	15
5/17/14	56	13
5/18/14	56	13
5/19/14	56	13
5/20/14	56	13
5/21/14	57	14
5/22/14	58	14
5/23/14	58	14
5/24/14	57	14
5/25/14	58	14
5/26/14	59	15
5/27/14	60	16
5/28/14	60	16
5/29/14	59	15
5/30/14	59	15
5/31/14	59	15
6/1/14	59	15
6/2/14	60	16
6/3/14	62	17
6/4/14	62	17
6/5/14	60	16
6/6/14	60	16
6/7/14	60	16
6/8/14	61	16
6/9/14	61	16
6/10/14	62	17
6/11/14	62	17
6/12/14	62	17
6/13/14	63	17
6/14/14	62	17
6/15/14	61	16
6/16/14	62	17
6/17/14	64	18
6/18/14	64	18
6/19/14	65	18
6/20/14	64	18
6/21/14	63	17
6/22/14	63	17
6/23/14	63	17
6/24/14	64	18
6/25/14	65	18
6/26/14	65	18
6/27/14	65	18
6/28/14	66	19
6/29/14	67	19
6/30/14	68	20
7/1/14	69	21
7/2/14	69	21
7/3/14	69	21
7/4/14	67	19
7/5/14	66	19
7/6/14	66	19
7/7/14	66	19
7/8/14	66	19
7/9/14	66	19
7/10/14	66	19
7/11/14	65	18
7/12/14	66	19
7/13/14	66	19
7/14/14	66	19
7/15/14	67	19
7/16/14	66	19
7/17/14	66	19
7/18/14	65	18
7/19/14	65	18
7/20/14	65	18
7/21/14	66	19
7/22/14	68	20
7/23/14	69	21
7/24/14	67	19
7/25/14	66	19
7/26/14	66	19
7/27/14	67	19
7/28/14	67	19
7/29/14	65	18
7/30/14	64	18
7/31/14	63	17
8/1/14	63	17
8/2/14	64	18
8/3/14	66	19
8/4/14	66	19
8/5/14	66	19
8/6/14	66	19
8/7/14	66	19
8/8/14	66	19
8/9/14	65	18
8/10/14	66	19
8/11/14	66	19
8/12/14	66	19
8/13/14	66	19
8/14/14	65	18
8/15/14	64	18
8/16/14	64	18
8/17/14	64	18
8/18/14	64	18
8/19/14	64	18
8/20/14	65	18
8/21/14	65	18
8/22/14	66	19
8/23/14	66	19
8/24/14	66	19
8/25/14	66	19
8/26/14	66	19
8/27/14	67	19
8/28/14	66	19
8/29/14	65	18
8/30/14	65	18
8/31/14	66	19
9/1/14	67	19
9/2/14	68	20
9/3/14	68	20
9/4/14	67	19
9/5/14	68	20
9/6/14	69	21
9/7/14	66	19
9/8/14	65	18
9/9/14	65	18
9/10/14	65	18
9/11/14	65	18
9/12/14	64	18
9/13/14	62	17
9/14/14	61	16
9/15/14	61	16
9/16/14	61	16
9/17/14	60	16
9/18/14	60	16
9/19/14	58	14
9/20/14	59	15
9/21/14	60	16
9/22/14	60	16
9/23/14	59	15
9/24/14	59	15
9/25/14	60	16
9/26/14	60	16
9/27/14	60	16
9/28/14	60	16
9/29/14	61	16
9/30/14	61	16
10/1/14	62	17
10/2/14	62	17
10/3/14	61	16
10/4/14	61	16
10/5/14	58	14
10/6/14	57	14
10/7/14	58	14
10/8/14	58	14
10/9/14	57	14
10/10/14	56	13
10/11/14	56	13
10/12/14	55	13
10/13/14	55	13
10/14/14	57	14
10/15/14	59	15
10/16/14	60	16
10/17/14	60	16
10/18/14	59	15
10/19/14	56	13
10/20/14	54	12
10/21/14	54	12
10/22/14	54	12
10/23/14	53	12
10/24/14	53	12
10/25/14	53	12
10/26/14	53	12
10/27/14	53	12
10/28/14	54	12
10/29/14	55	13
10/30/14	54	12
10/31/14	52	11
4/1/15	37	3
4/2/15	38	3
4/3/15	42	6
4/4/15	43	6
4/5/15	41	5
4/6/15	41	5
4/7/15	43	6
4/8/15	42	6
4/9/15	42	6
4/10/15	43	6
4/11/15	43	6
4/12/15	43	6
4/13/15	46	8
4/14/15	48	9
4/15/15	48	9
4/16/15	48	9
4/17/15	49	9
4/18/15	50	10
4/19/15	50	10
4/20/15	51	11
4/21/15	51	11
4/22/15	50	10
4/23/15	48	9
4/24/15	46	8
4/25/15	45	7
4/26/15	46	8
4/27/15	47	8
4/28/15	48	9
4/29/15	50	10
4/30/15	51	11
5/1/15	52	11
5/2/15	52	11
5/3/15	54	12
5/4/15	55	13
5/5/15	56	13
5/6/15	56	13
5/7/15	57	14
5/8/15	58	14
5/9/15	59	15
5/10/15	60	16
5/11/15	61	16
5/12/15	62	17
5/13/15	60	16
5/14/15	58	14
5/15/15	57	14
5/16/15	58	14
5/17/15	59	15
5/18/15	61	16
5/19/15	62	17
5/20/15	60	16
5/21/15	58	14
5/22/15	58	14
5/23/15	57	14
5/24/15	57	14
5/25/15	59	15
5/26/15	60	16
5/27/15	61	16
5/28/15	61	16
5/29/15	61	16
5/30/15	63	17
5/31/15	62	17
6/1/15	59	15
6/2/15	58	14
6/3/15	58	14
6/4/15	59	15
6/5/15	60	16
6/6/15	60	16
6/7/15	60	16
6/8/15	61	16
6/9/15	61	16
6/10/15	61	16
6/11/15	63	17
6/12/15	63	17
6/13/15	63	17
6/14/15	63	17
6/15/15	64	18
6/16/15	65	18
6/17/15	64	18
6/18/15	64	18
6/19/15	64	18
6/20/15	63	17
6/21/15	64	18
6/22/15	64	18
6/23/15	65	18
6/24/15	65	18
6/25/15	64	18
6/26/15	64	18
6/27/15	63	17
6/28/15	61	16
6/29/15	61	16
6/30/15	62	17
7/1/15	63	17
7/2/15	63	17
7/3/15	62	17
7/4/15	63	17
7/5/15	63	17
7/6/15	64	18
7/7/15	65	18
7/8/15	65	18
7/9/15	64	18
7/10/15	64	18
7/11/15	64	18
7/12/15	65	18
7/13/15	65	18
7/14/15	66	19
7/15/15	65	18
7/16/15	64	18
7/17/15	64	18
7/18/15	65	18
7/19/15	66	19
7/20/15	68	20
7/21/15	67	19
7/22/15	66	19
7/23/15	65	18
7/24/15	65	18
7/25/15	65	18
7/26/15	66	19
7/27/15	66	19
7/28/15	67	19
7/29/15	68	20
7/30/15	69	21
7/31/15	69	21
8/1/15	68	20
8/2/15	67	19
8/3/15	67	19
8/4/15	67	19
8/5/15	66	19
8/6/15	66	19
8/7/15	65	18
8/8/15	65	18
8/9/15	64	18
8/10/15	65	18
8/11/15	66	19
8/12/15	66	19
8/13/15	66	19
8/14/15	66	19
8/15/15	67	19
8/16/15	68	20
8/17/15	69	21
8/18/15	69	21
8/19/15	69	21
8/20/15	70	21
8/21/15	69	21
8/22/15	67	19
8/23/15	67	19
8/24/15	67	19
8/25/15	66	19
8/26/15	65	18
8/27/15	65	18
8/28/15	64	18
8/29/15	64	18
8/30/15	65	18
8/31/15	66	19
9/1/15	67	19
9/2/15	68	20
9/3/15	69	21
9/4/15	69	21
9/5/15	69	21
9/6/15	70	21
9/7/15	70	21
9/8/15	71	22
9/9/15	71	22
9/10/15	69	21
9/11/15	68	20
9/12/15	66	19
9/13/15	64	18
9/14/15	62	17
9/15/15	63	17
9/16/15	65	18
9/17/15	66	19
9/18/15	66	19
9/19/15	66	19
9/20/15	65	18
9/21/15	63	17
9/22/15	63	17
9/23/15	63	17
9/24/15	63	17
9/25/15	63	17
9/26/15	63	17
9/27/15	63	17
9/28/15	63	17
9/29/15	64	18
9/30/15	63	17
10/1/15	60	16
10/2/15	58	14
10/3/15	55	13
10/4/15	56	13
10/5/15	57	14
10/6/15	58	14
10/7/15	58	14
10/8/15	59	15
10/9/15	58	14
10/10/15	58	14
10/11/15	57	14
10/12/15	58	14
10/13/15	58	14
10/14/15	58	14
10/15/15	56	13
10/16/15	56	13
10/17/15	54	12
10/18/15	51	11
10/19/15	51	11
10/20/15	52	11
10/21/15	54	12
10/22/15	55	13
10/23/15	54	12
10/24/15	52	11
10/25/15	52	11
10/26/15	51	11
10/27/15	50	10
10/28/15	50	10
10/29/15	53	12
10/30/15	51	11
10/31/15	49	9
4/1/16	47	8
4/2/16	47	8
4/3/16	45	7
4/4/16	43	6
4/5/16	42	6
4/6/16	40	4
4/7/16	40	4
4/8/16	41	5
4/9/16	40	4
4/10/16	40	4
4/11/16	41	5
4/12/16	42	6
4/13/16	42	6
4/14/16	43	6
4/15/16	45	7
4/16/16	47	8
4/17/16	48	9
4/18/16	50	10
4/19/16	51	11
4/20/16	50	10
4/21/16	51	11
4/22/16	52	11
4/23/16	52	11
4/24/16	51	11
4/25/16	51	11
4/26/16	50	10
4/27/16	48	9
4/28/16	49	9
4/29/16	49	9
4/30/16	50	10
5/1/16	51	11
5/2/16	50	10
5/3/16	50	10
5/4/16	51	11
5/5/16	52	11
5/6/16	52	11
5/7/16	53	12
5/8/16	53	12
5/9/16	53	12
5/10/16	52	11
5/11/16	53	12
5/12/16	53	12
5/13/16	56	13
5/14/16	56	13
5/15/16	54	12
5/16/16	52	11
5/17/16	53	12
5/18/16	53	12
5/19/16	53	12
5/20/16	54	12
5/21/16	55	13
5/22/16	55	13
5/23/16	56	13
5/24/16	57	14
5/25/16	58	14
5/26/16	59	15
5/27/16	60	16
5/28/16	62	17
5/29/16	63	17
5/30/16	63	17
5/31/16	63	17
6/1/16	62	17
6/2/16	62	17
6/3/16	63	17
6/4/16	63	17
6/5/16	63	17
6/6/16	63	17
6/7/16	62	17
6/8/16	60	16
6/9/16	58	14
6/10/16	58	14
6/11/16	59	15
6/12/16	60	16
6/13/16	59	15
6/14/16	58	14
6/15/16	59	15
6/16/16	61	16
6/17/16	62	17
6/18/16	63	17
6/19/16	63	17
6/20/16	64	18
6/21/16	65	18
6/22/16	64	18
6/23/16	64	18
6/24/16	63	17
6/25/16	64	18
6/26/16	66	19
6/27/16	67	19
6/28/16	67	19
6/29/16	66	19
6/30/16	65	18
7/1/16	65	18
7/2/16	65	18
7/3/16	65	18
7/4/16	66	19
7/5/16	67	19
7/6/16	68	20
7/7/16	69	21
7/8/16	69	21
7/9/16	69	21
7/10/16	68	20
7/11/16	67	19
7/12/16	67	19
7/13/16	69	21
7/14/16	71	22
7/15/16	71	22
7/16/16	70	21
7/17/16	70	21
7/18/16	70	21
7/19/16	69	21
7/20/16	68	20
7/21/16	68	20
7/22/16	70	21
7/23/16	71	22
7/24/16	71	22
7/25/16	71	22
7/26/16	71	22
7/27/16	71	22
7/28/16	71	22
7/29/16	71	22
7/30/16	70	21
7/31/16	70	21
8/1/16	70	21
8/2/16	70	21
8/3/16	71	22
8/4/16	72	22
8/5/16	72	22
8/6/16	73	23
8/7/16	71	22
8/8/16	71	22
8/9/16	71	22
8/10/16	72	22
8/11/16	73	23
8/12/16	74	23
8/13/16	74	23
8/14/16	74	23
8/15/16	73	23
8/16/16	72	22
8/17/16	72	22
8/18/16	72	22
8/19/16	71	22
8/20/16	72	22
8/21/16	72	22
8/22/16	70	21
8/23/16	69	21
8/24/16	70	21
8/25/16	71	22
8/26/16	71	22
8/27/16	72	22
8/28/16	72	22
8/29/16	72	22
8/30/16	71	22
8/31/16	70	21
9/1/16	70	21
9/2/16	69	21
9/3/16	67	19
9/4/16	66	19
9/5/16	67	19
9/6/16	68	20
9/7/16	69	21
9/8/16	70	21
9/9/16	71	22
9/10/16	71	22
9/11/16	71	22
9/12/16	68	20
9/13/16	68	20
9/14/16	68	20
9/15/16	66	19
9/16/16	65	18
9/17/16	66	19
9/18/16	68	20
9/19/16	69	21
9/20/16	69	21
9/21/16	68	20
9/22/16	68	20
9/23/16	68	20
9/24/16	65	18
9/25/16	63	17
9/26/16	62	17
9/27/16	63	17
9/28/16	63	17
9/29/16	63	17
9/30/16	62	17
10/1/16	61	16
10/2/16	62	17
10/3/16	62	17
10/4/16	62	17
10/5/16	62	17
10/6/16	62	17
10/7/16	63	17
10/8/16	63	17
10/9/16	61	16
10/10/16	59	15
10/11/16	58	14
10/12/16	58	14
10/13/16	59	15
10/14/16	57	14
10/15/16	56	13
10/16/16	58	14
10/17/16	59	15
10/18/16	61	16
10/19/16	62	17
10/20/16	60	16
10/21/16	58	14
10/22/16	56	13
10/23/16	54	12
10/24/16	54	12
10/25/16	53	12
10/26/16	52	11
10/27/16	51	11
10/28/16	50	10
10/29/16	50	10
10/30/16	52	11
10/31/16	52	11
4/1/17	40	4
4/2/17	41	5
4/3/17	42	6
4/4/17	45	7
4/5/17	45	7
4/6/17	45	7
4/7/17	43	6
4/8/17	42	6
4/9/17	43	6
4/10/17	46	8
4/11/17	48	9
4/12/17	48	9
4/13/17	47	8
4/14/17	47	8
4/15/17	48	9
4/16/17	50	10
4/17/17	52	11
4/18/17	51	11
4/19/17	50	10
4/20/17	50	10
4/21/17	51	11
4/22/17	51	11
4/23/17	50	10
4/24/17	51	11
4/25/17	51	11
4/26/17	53	12
4/27/17	55	13
4/28/17	56	13
4/29/17	55	13
4/30/17	54	12
5/1/17	54	12
5/2/17	54	12
5/3/17	53	12
5/4/17	52	11
5/5/17	51	11
5/6/17	52	11
5/7/17	51	11
5/8/17	50	10
5/9/17	50	10
5/10/17	50	10
5/11/17	50	10
5/12/17	51	11
5/13/17	52	11
5/14/17	52	11
5/15/17	52	11
5/16/17	53	12
5/17/17	54	12
5/18/17	56	13
5/19/17	57	14
5/20/17	56	13
5/21/17	56	13
5/22/17	56	13
5/23/17	56	13
5/24/17	56	13
5/25/17	57	14
5/26/17	57	14
5/27/17	57	14
5/28/17	57	14
5/29/17	58	14
5/30/17	58	14
5/31/17	58	14
6/1/17	58	14
6/2/17	57	14
6/3/17	57	14
6/4/17	56	13
6/5/17	57	14
6/6/17	57	14
6/7/17	57	14
6/8/17	57	14
6/9/17	58	14
6/10/17	59	15
6/11/17	60	16
6/12/17	62	17
6/13/17	63	17
6/14/17	62	17
6/15/17	61	16
6/16/17	63	17
6/17/17	64	18
6/18/17	65	18
6/19/17	65	18
6/20/17	64	18
6/21/17	64	18
6/22/17	63	17
6/23/17	64	18
6/24/17	64	18
6/25/17	64	18
6/26/17	63	17
6/27/17	61	16
6/28/17	61	16
6/29/17	62	17
6/30/17	63	17
7/1/17	64	18
7/2/17	64	18
7/3/17	65	18
7/4/17	64	18
7/5/17	64	18
7/6/17	64	18
7/7/17	65	18
7/8/17	65	18
7/9/17	64	18
7/10/17	64	18
7/11/17	65	18
7/12/17	66	19
7/13/17	66	19
7/14/17	66	19
7/15/17	66	19
7/16/17	66	19
7/17/17	66	19
7/18/17	66	19
7/19/17	67	19
7/20/17	67	19
7/21/17	67	19
7/22/17	68	20
7/23/17	67	19
7/24/17	67	19
7/25/17	66	19
7/26/17	65	18
7/27/17	66	19
7/28/17	66	19
7/29/17	65	18
7/30/17	65	18
7/31/17	65	18
8/1/17	66	19
8/2/17	67	19
8/3/17	67	19
8/4/17	67	19
8/5/17	67	19
8/6/17	65	18
8/7/17	65	18
8/8/17	65	18
8/9/17	65	18
8/10/17	66	19
8/11/17	66	19
8/12/17	66	19
8/13/17	66	19
8/14/17	66	19
8/15/17	66	19
8/16/17	66	19
8/17/17	66	19
8/18/17	67	19
8/19/17	67	19
8/20/17	67	19
8/21/17	67	19
8/22/17	68	20
8/23/17	67	19
8/24/17	65	18
8/25/17	64	18
8/26/17	64	18
8/27/17	63	17
8/28/17	63	17
8/29/17	63	17
8/30/17	63	17
8/31/17	63	17
9/1/17	62	17
9/2/17	60	16
9/3/17	60	16
9/4/17	61	16
9/5/17	63	17
9/6/17	62	17
9/7/17	62	17
9/8/17	61	16
9/9/17	60	16
9/10/17	59	15
9/11/17	59	15
9/12/17	59	15
9/13/17	60	16
9/14/17	62	17
9/15/17	63	17
9/16/17	63	17
9/17/17	64	18
9/18/17	64	18
9/19/17	65	18
9/20/17	65	18
9/21/17	65	18
9/22/17	65	18
9/23/17	64	18
9/24/17	65	18
9/25/17	66	19
9/26/17	66	19
9/27/17	67	19
9/28/17	66	19
9/29/17	63	17
9/30/17	61	16
10/1/17	58	14
10/2/17	58	14
10/3/17	58	14
10/4/17	59	15
10/5/17	61	16
10/6/17	60	16
10/7/17	61	16
10/8/17	63	17
10/9/17	63	17
10/10/17	63	17
10/11/17	62	17
10/12/17	60	16
10/13/17	59	15
10/14/17	60	16
10/15/17	61	16
10/16/17	60	16
10/17/17	56	13
10/18/17	56	13
10/19/17	57	14
10/20/17	57	14
10/21/17	56	13
10/22/17	57	14
10/23/17	58	14
10/24/17	59	15
10/25/17	58	14
10/26/17	56	13
10/27/17	54	12
10/28/17	54	12
10/29/17	54	12
10/30/17	51	11
10/31/17	50	10
