# Supplementary material for: Absence of genetic selection in a pathogenic Escherichia coli strain exposed to the manure-amended soil environment
Source: PLoS One. 2018 Dec 7;13(12):e0208346. doi: 10.1371/journal.pone.0208346 (PMC6286177; doi:10.1371/journal.pone.0208346)
Supplement: S2 Dataset — Weights were taken prior to and following sampling each week. This dataset also contains the weight of water added each week prior to sampling to return the microcosm to 60% water holding capacity, and the weekly percent water loss. The latter was calculated as the weight of water added to return to pre-desiccation weight, divided by the pre-desiccation water weight, assuming 60% WHC. (CSV) [file pone.0208346.s011.csv]

Microcosm number	Treatment	Week	Weight before sampling (g)	Weight of water added to return to weight recorded after sampling in previous week (g)	Weight before sampling, after water addition (g)	Weight after sampling (g)	Percent_water_loss
1	Control	0	115.09	NA	NA	112.51	NA
2	Control	0	115.41	NA	NA	113.15	NA
7	InocSoil_SA	0	115.56	NA	NA	113.37	NA
8	InocSoil_SA	0	115.76	NA	NA	113.54	NA
9	InocSoil_Incorp	0	115.87	NA	NA	113.63	NA
10	InocSoil_Incorp	0	114.93	NA	NA	112.13	NA
11	InocManure_SA	0	115.57	NA	NA	113.09	NA
12	InocManure_SA	0	116	NA	NA	113.27	NA
13	InocManure_Incorp	0	116.84	NA	NA	114.5	NA
14	InocManure_Incorp	0	116.71	NA	NA	114.38	NA
15	Control	0	116.06	NA	NA	113.45	NA
16	Control	0	115.32	NA	NA	112.79	NA
21	InocSoil_SA	0	114.6	NA	NA	112.15	NA
22	InocSoil_SA	0	114.68	NA	NA	112.14	NA
23	InocSoil_Incorp	0	115.07	NA	NA	112.54	NA
24	InocSoil_Incorp	0	114.93	NA	NA	112.15	NA
25	InocManure_SA	0	115.58	NA	NA	113.33	NA
26	InocManure_SA	0	115.58	NA	NA	113.26	NA
27	InocManure_Incorp	0	115.77	NA	NA	113	NA
28	InocManure_Incorp	0	116.53	NA	NA	114.31	NA
1	Control	1	106.14	6.37	112.39	111.23	20.15
2	Control	1	106.59	6.56	112.97	111.74	20.75
7	InocSoil_SA	1	104.85	8.52	112.8	111.69	26.95
8	InocSoil_SA	1	108.37	5.17	113.29	112.1	16.35
9	InocSoil_Incorp	1	103.35	10.28	113.23	111.84	32.52
10	InocSoil_Incorp	1	108.53	3.6	112.04	110.81	11.39
11	InocManure_SA	1	107.26	5.83	112.83	111.75	18.44
12	InocManure_SA	1	109.11	4.16	113.06	111.95	13.16
13	InocManure_Incorp	1	103.87	10.63	113.99	112.71	33.62
14	InocManure_Incorp	1	106.74	7.64	113.83	112.38	24.17
15	Control	1	106.42	7.03	112.96	111.71	22.24
16	Control	1	106.88	5.91	112.42	110.85	18.69
21	InocSoil_SA	1	107.62	4.53	111.91	110.65	14.33
22	InocSoil_SA	1	108.93	3.21	111.9	110.57	10.15
23	InocSoil_Incorp	1	108.28	4.26	112.21	111.13	13.47
24	InocSoil_Incorp	1	106.2	5.95	112.56	111.3	18.82
25	InocManure_SA	1	106.29	7.04	112.66	111.51	22.27
26	InocManure_SA	1	108.93	4.33	112.81	111.66	13.70
27	InocManure_Incorp	1	106.61	6.39	112.69	111.46	20.21
28	InocManure_Incorp	1	111.21	3.1	114.09	112.93	9.81
1	Control	2	106.72	4.51	106.96	108.85	14.27
2	Control	2	105.97	5.77	111.56	109.16	18.25
7	InocSoil_SA	2	106.82	4.87	111.47	109.37	15.40
8	InocSoil_SA	2	107.8	4.3	111.81	109.48	13.60
9	InocSoil_Incorp	2	103.32	8.52	111.09	108.47	26.95
10	InocSoil_Incorp	2	107.41	3.4	110.54	107.87	10.75
11	InocManure_SA	2	107.11	4.64	111.19	108.82	14.68
12	InocManure_SA	2	108.17	3.78	111.63	108.84	11.96
13	InocManure_Incorp	2	107.63	5.08	112.33	109.84	16.07
14	InocManure_Incorp	2	106.29	6.09	111.95	109.42	19.26
15	Control	2	108.34	3.37	111.38	108.64	10.66
16	Control	2	105.56	5.29	110.41	107.72	16.73
21	InocSoil_SA	2	107.17	3.48	110.34	107.99	11.01
22	InocSoil_SA	2	107.55	3.02	110.2	107.82	9.55
23	InocSoil_Incorp	2	107.55	3.58	110.83	108.51	11.32
24	InocSoil_Incorp	2	106.87	4.43	110.86	108.44	14.01
25	InocManure_SA	2	107.21	4.3	111.06	108.65	13.60
26	InocManure_SA	2	108.77	2.89	111.43	108.95	9.14
27	InocManure_Incorp	2	107.16	4.3	111.03	108.46	13.60
28	InocManure_Incorp	2	109.64	3.29	112.66	110.16	10.41
1	Control	3	103.39	5.46	108.73	107.34	17.27
2	Control	3	103.54	5.62	109.02	107.98	17.78
7	InocSoil_SA	3	105.79	3.58	109.27	107.92	11.32
8	InocSoil_SA	3	98.15	11.33	109.06	107.69	35.84
9	InocSoil_Incorp	3	99.33	9.14	108.15	106.79	28.91
10	InocSoil_Incorp	3	102.64	5.23	107.7	106.32	16.54
11	InocManure_SA	3	101.43	7.39	108.27	107.09	23.37
12	InocManure_SA	3	101.33	7.51	108.45	107.09	23.75
13	InocManure_Incorp	3	104.31	5.53	109.67	108.45	17.49
14	InocManure_Incorp	3	99.01	10.83	109.57	108.23	34.26
15	Control	3	105.98	2.66	108.54	107.11	8.41
16	Control	3	101.95	5.77	107.5	106.37	18.25
21	InocSoil_SA	3	104.97	3.02	107.87	106.75	9.55
22	InocSoil_SA	3	104.83	2.99	107.71	106.53	9.46
23	InocSoil_Incorp	3	103.81	4.7	108.36	106.96	14.87
24	InocSoil_Incorp	3	102.74	5.7	108.26	106.88	18.03
25	InocManure_SA	3	104.91	3.74	108.51	107.23	11.83
26	InocManure_SA	3	106.16	2.79	108.85	107.73	8.82
27	InocManure_Incorp	3	102.17	6.29	108.27	107.17	19.90
28	InocManure_Incorp	3	107.66	2.5	110.07	108.63	7.91
1	Control	4	102.12	5.27	107.14	104.48	16.67
2	Control	4	101.68	6.3	107.71	105.02	19.93
7	InocSoil_SA	4	102.58	5.34	107.67	104.99	16.89
8	InocSoil_SA	4	102.43	5.26	107.51	104.89	16.64
9	InocSoil_Incorp	4	99.68	7.11	106.5	103.82	22.49
10	InocSoil_Incorp	4	102.46	3.86	106.18	103.76	12.21
11	InocManure_SA	4	102.23	4.86	106.89	104.54	15.37
12	InocManure_SA	4	102.45	4.64	106.89	104.51	14.68
13	InocManure_Incorp	4	103.67	4.78	108.28	106.05	15.12
14	InocManure_Incorp	4	101.39	6.84	107.99	105.55	21.64
15	Control	4	104.51	2.6	107.03	103.33	8.22
16	Control	4	101.56	4.81	106.19	103.66	15.21
21	InocSoil_SA	4	103.65	3.1	106.65	104.07	9.81
22	InocSoil_SA	4	103.24	3.29	106.42	103.97	10.41
23	InocSoil_Incorp	4	103.23	3.73	106.85	104.46	11.80
24	InocSoil_Incorp	4	102.71	4.17	106.75	104.2	13.19
25	InocManure_SA	4	101.51	5.72	107.1	104.13	18.09
26	InocManure_SA	4	104.42	3.31	107.62	105.13	10.47
27	InocManure_Incorp	4	102.75	4.42	107.02	103.51	13.98
28	InocManure_Incorp	4	106.04	2.59	108.53	105.14	8.19
1	Control	5	99.79	4.69	104.41	102.87	14.83
2	Control	5	101.21	3.81	104.94	103.87	12.05
7	InocSoil_SA	5	100.12	4.87	104.87	103.67	15.40
8	InocSoil_SA	5	97.51	7.38	104.7	103.55	23.34
9	InocSoil_Incorp	5	93.63	10.19	103.44	102.22	32.23
10	InocSoil_Incorp	5	98.83	4.93	103.44	102.1	15.59
11	InocManure_SA	5	99.99	4.55	104.53	103.36	14.39
12	InocManure_SA	5	94.14	10.37	104.43	103.05	32.80
13	InocManure_Incorp	5	102.22	3.83	106.02	104.78	12.11
14	InocManure_Incorp	5	94.04	11.51	105.19	103.98	36.41
15	Control	5	98.29	5.04	103.29	102.07	15.94
16	Control	5	98.09	5.57	103.65	102.44	17.62
21	InocSoil_SA	5	101.09	2.98	104.04	102.88	9.43
22	InocSoil_SA	5	100.15	3.82	103.88	102.58	12.08
23	InocSoil_Incorp	5	101.78	2.68	104.24	102.81	8.48
24	InocSoil_Incorp	5	97.4	6.8	104.1	102.97	21.51
25	InocManure_SA	5	99.98	4.15	104.09	103.01	13.13
26	InocManure_SA	5	101.26	3.87	105.12	103.85	12.24
27	InocManure_Incorp	5	100.15	3.36	103.49	102.31	10.63
28	InocManure_Incorp	5	102.54	2.6	105.11	103.84	8.22
1	Control	6	96.71	6.16	103.01	100.67	19.48
2	Control	6	99.17	4.7	103.95	101.44	14.87
7	InocSoil_SA	6	98.08	5.59	103.74	101.31	17.68
8	InocSoil_SA	6	99.08	4.47	103.62	101.1	14.14
9	InocSoil_Incorp	6	96.43	5.79	102.3	99.75	18.31
10	InocSoil_Incorp	6	99.41	2.69	102.1	99.72	8.51
11	InocManure_SA	6	98.76	4.6	103.43	101.14	14.55
12	InocManure_SA	6	97.02	6.03	103.14	100.74	19.07
13	InocManure_Incorp	6	100.49	4.29	104.8	102.17	13.57
14	InocManure_Incorp	6	98.68	5.3	103	100.74	16.76
15	Control	6	99.44	2.63	101.46	98.9	8.32
16	Control	6	98.31	4.13	102.47	99.88	13.06
21	InocSoil_SA	6	99.77	3.11	102.88	100.46	9.84
22	InocSoil_SA	6	99.91	2.67	102.58	99.98	8.45
23	InocSoil_Incorp	6	98.4	4.41	102.8	100	13.95
24	InocSoil_Incorp	6	99.93	3.04	102.95	100.38	9.62
25	InocManure_SA	6	99.65	3.36	102.96	100.56	10.63
26	InocManure_SA	6	100.73	3.12	103.83	101.5	9.87
27	InocManure_Incorp	6	95.98	6.33	102.3	99.92	20.02
28	InocManure_Incorp	6	101.9	1.94	103.8	101.29	6.14
1	Control	7	96.79	3.88	100.6	98.15	12.27
2	Control	7	94.39	7.05	101.24	98.73	22.30
7	InocSoil_SA	7	96.45	4.86	101.24	98.86	15.37
8	InocSoil_SA	7	96.49	4.61	101.02	98.43	14.58
9	InocSoil_Incorp	7	93.33	6.42	99.6	97.02	20.31
10	InocSoil_Incorp	7	96.68	3.04	99.64	97.31	9.62
11	InocManure_SA	7	92.8	8.34	100.95	98.87	26.38
12	InocManure_SA	7	97.18	3.56	100.66	98.31	11.26
13	InocManure_Incorp	7	93.39	8.78	101.93	99.58	27.77
14	InocManure_Incorp	7	96.15	4.59	100.62	98.58	14.52
15	Control	7	96.47	2.43	98.82	96.69	7.69
16	Control	7	96.74	3.14	99.77	97.29	9.93
21	InocSoil_SA	7	97.74	2.72	100.35	97.77	8.60
22	InocSoil_SA	7	97.1	2.97	99.86	97.42	9.39
23	InocSoil_Incorp	7	95.72	4.28	99.85	97.26	13.54
24	InocSoil_Incorp	7	97.25	3.13	100.27	97.94	9.90
25	InocManure_SA	7	97.2	3.36	100.43	98.21	10.63
26	InocManure_SA	7	98.5	3	101.37	98.45	9.49
27	InocManure_Incorp	7	87.32	12.6	99.41	97.27	39.85
28	InocManure_Incorp	7	99	2.29	101.15	98.79	7.24
1	Control	8	94.68	3.47	98.16	96.01	10.98
2	Control	8	92.87	5.86	98.73	96.61	18.54
7	InocSoil_SA	8	NA	NA	NA	NA	NA
8	InocSoil_SA	8	NA	NA	NA	NA	NA
9	InocSoil_Incorp	8	91.9	5.12	97.01	95.01	16.19
10	InocSoil_Incorp	8	94.13	3.18	97.31	95.23	10.06
11	InocManure_SA	8	88.46	10.41	98.75	96.81	32.93
12	InocManure_SA	8	94.54	3.77	98.26	95.78	11.92
13	InocManure_Incorp	8	89.82	9.76	99.37	97.15	30.87
14	InocManure_Incorp	8	94.63	3.95	98.51	96.35	12.49
15	Control	8	92.4	4.29	96.61	94.44	13.57
16	Control	8	93.77	3.52	97.23	95.1	11.13
21	InocSoil_SA	8	NA	NA	NA	NA	NA
22	InocSoil_SA	8	NA	NA	NA	NA	NA
23	InocSoil_Incorp	8	91.61	5.65	97.09	94.82	17.87
24	InocSoil_Incorp	8	83.56	14.38	98.5	96.02	45.48
25	InocManure_SA	8	94.97	3.24	98.02	95.79	10.25
26	InocManure_SA	8	94.95	3.5	98.4	96.41	11.07
27	InocManure_Incorp	8	83.14	14.13	96.81	94.45	44.69
28	InocManure_Incorp	8	95.66	3.13	98.73	96.45	9.90
